# Supplementary material for: Modulation of Dietary Choline Uptake in a Mouse Model of Acid Sphingomyelinase Deficiency
Source: Int J Mol Sci. 2023 Jun 5;24(11):9756. doi: 10.3390/ijms24119756 (PMC10253472; doi:10.3390/ijms24119756)
Supplement: Supplementary file 1 [file ijms-24-09756-s001.zip]

Archive with 1 entries (1 files):
- ijms-2357685-supplementary.pdf
